# Supplementary material for: Phytochemical Discrimination, Biological Activity and Molecular Docking of Water-Soluble Inhibitors from Saussurea costus Herb against Main Protease of SARS-CoV-2
Source: Molecules. 2022 Aug 1;27(15):4908. doi: 10.3390/molecules27154908 (PMC9370511; doi:10.3390/molecules27154908)
Supplement: Supplementary file 1 [file molecules-27-04908-s001.zip]

Archive with 1 entries (1 files):
- molecules-1666732-supplementary.pdf
